# Supplementary material for: Review of the subgenus Polyphylla (Granida) from continental Asia (Coleoptera, Scarabaeidae, Melolonthinae)
Source: Zookeys. 2011 Jun 2;(102):65–76. doi: 10.3897/zookeys.102.1148 (PMC3131081; doi:10.3897/zookeys.102.1148)
Supplement: XML Treatment for Polyphylla (Granida) minor [file zookeys.102.1148-treatment2.xml]

<!DOCTYPE tp:taxon-treatment
  PUBLIC "-//TaxonX//DTD Taxonomic Treatment Publishing DTD v0 20100105//EN" "tax-treatment-NSO.dtd">
<tp:taxon-treatment xmlns:tp="http://www.plazi.org/taxpub"><tp:treatment-meta><mixed-citation publication-type="journal"><person-group><name><surname>Sehnal</surname><given-names>Richard</given-names></name><name><surname>Bezděk</surname><given-names>Aleš</given-names></name></person-group><article-title>Review of the subgenus <italic>Polyphylla (Granida)</italic> from continental Asia (Coleoptera, Scarabaeidae, Melolonthinae)</article-title><source>Zookeys</source><day>2</day><month>6</month><year>2011</year><volume>2011</volume><issue>102</issue><fpage>65</fpage><lpage>76</lpage><pub-id pub-id-type="doi">10.3897/zookeys.102.1148</pub-id></mixed-citation></tp:treatment-meta><tp:nomenclature><tp:taxon-name>
                    	<tp:taxon-name-part taxon-name-part-type="genus">Polyphylla</tp:taxon-name-part>
                    	<tp:taxon-name-part taxon-name-part-type="subgenus"> (Granida) </tp:taxon-name-part>
                    	<tp:taxon-name-part taxon-name-part-type="species">minor</tp:taxon-name-part>
                    <object-id xmlns:xlink="http://www.w3.org/1999/xlink" xlink:type="simple">http://species-id.net/wiki/Polyphylla_(Granida)_minor</object-id>
                    </tp:taxon-name><tp:taxon-authority>Nomura, 1977</tp:taxon-authority><xref ref-type="fig" rid="F2">Figs 5–7</xref><tp:nomenclature-citation-list><tp:nomenclature-citation><tp:taxon-name>Polyphylla (Granida) minor</tp:taxon-name><comment> Nomura, 1977: 104.</comment></tp:nomenclature-citation></tp:nomenclature-citation-list></tp:nomenclature><tp:treatment-sec sec-type="Type locality"><title>Type locality.</title><p>“Wushe, Hotso, Taiwan”.</p></tp:treatment-sec><tp:treatment-sec sec-type="Type material not examined"><title>Type material not examined.</title></tp:treatment-sec><tp:treatment-sec sec-type="Additional material examined"><title>Additional material examined.</title><p>Formosa (Tchaj-wan), Nantou, Wushe, 1.6.-6.6.2002, Jar. Dalihod leg., 1 male in RSCV; Formosa (Tchaj-wan), Nantou, Wushe, 4.6.-6.6.2004, Jar. Dalihod leg., Jana Dalihodová Baštová leg., 2 males in RSCV; China, Yunnan prov., Kunming – Xishan, 19. 5. 1993, L. Bocák lgt., 1 male in PPCB.</p></tp:treatment-sec><tp:treatment-sec sec-type="Diagnosis"><title>Diagnosis.</title><p><italic><tp:taxon-name>Polyphylla (Granida) minor</tp:taxon-name></italic> and <italic><tp:taxon-name>Polyphylla (Granida) nikodymi</tp:taxon-name></italic> share similar shape of antennomere 3 (rather short, only twice as long as antennomere 2 and with distinct anterodistal tooth). These species are easily separated by the shape of the male genitalia <xref ref-type="fig" rid="F2">Figs 6–7</xref> and <xref ref-type="fig" rid="F3">Figs 9–10</xref>) and by the scaly pattern on pygidium (the pygidium is impunctate and bare along midline in <italic><tp:taxon-name>Polyphylla (Granida) minor</tp:taxon-name></italic>, while it is entirely covered with recumbent scales in <italic><tp:taxon-name>Polyphylla (Granida) nikodymi</tp:taxon-name></italic>).<!--PageBreak--></p><fig id="F2" position="float" orientation="portrait"><label>Figures 5–7.</label><caption><p><italic><tp:taxon-name>Polyphylla (Granida) minor</tp:taxon-name></italic> <bold>5</bold> Habitus of male (Yunnan, China, length 19.5 mm), dorsal view <bold>6</bold> Male genitalia, dorsal view <bold>7</bold> The same, right lateral view, shaded area indicates overlapping part of left paramere. Scale bar: 5 mm for Figs 6–7.</p></caption><graphic xmlns:xlink="http://www.w3.org/1999/xlink" xlink:href="ZooKeys-102-071-g002.jpg" position="float" orientation="portrait" xlink:type="simple"/></fig></tp:treatment-sec><tp:treatment-sec sec-type="Distribution"><title>Distribution.</title><p>Taiwan. Recorded from Yunnan province of China for the first time.</p></tp:treatment-sec><tp:treatment-sec sec-type="Remarks"><title>Remarks.</title><p>The specimen from Yunnan slightly differs from those from Taiwan by the shape of whitish scales on pronotum and elytra that are slightly broader. No relevant differences were found in the shape of male genitalia. If these morphologic characters were constant in other specimens coming from the same area, it would be reasonable to assume a subspecific status of the population from Yunnan. However, the material available is insufficient to decide whether such differences fall within the intersubspecific variability.</p><p>Although we were not able to study type material of <italic><tp:taxon-name>Polyphylla (Granida) minor</tp:taxon-name></italic>, all three males from Taiwan examined by us were collected from the type locality of this species.</p></tp:treatment-sec><tp:treatment-sec><!--Section generated to contain objects referenced in tp:taxon-treatment.--><fig id="F3" position="float" orientation="portrait"><label>Figures 8–10.</label><caption><p><italic><tp:taxon-name>Polyphylla (Granida) nikodymi</tp:taxon-name></italic> <bold>8</bold> Habitus of paratype male (length 22.5 mm), dorsal view <bold>9</bold> Male genitalia, dorsal view <bold>10</bold> The same, right lateral view, shaded area indicates overlapping part of left paramere. Scale bar: 5 mm for Figs 9–10.</p></caption><graphic xmlns:xlink="http://www.w3.org/1999/xlink" xlink:href="ZooKeys-102-071-g003.jpg" position="float" orientation="portrait" xlink:type="simple"/></fig></tp:treatment-sec></tp:taxon-treatment>
