# Supplementary material for: Review of the subgenus Polyphylla (Granida) from continental Asia (Coleoptera, Scarabaeidae, Melolonthinae)
Source: Zookeys. 2011 Jun 2;(102):65–76. doi: 10.3897/zookeys.102.1148 (PMC3131081; doi:10.3897/zookeys.102.1148)
Supplement: XML Treatment for Polyphylla (Granida) nikodymi [file zookeys.102.1148-treatment3.xml]

<!DOCTYPE tp:taxon-treatment
  PUBLIC "-//TaxonX//DTD Taxonomic Treatment Publishing DTD v0 20100105//EN" "tax-treatment-NSO.dtd">
<tp:taxon-treatment xmlns:tp="http://www.plazi.org/taxpub"><tp:treatment-meta><mixed-citation publication-type="journal"><person-group><name><surname>Sehnal</surname><given-names>Richard</given-names></name><name><surname>Bezděk</surname><given-names>Aleš</given-names></name></person-group><article-title>Review of the subgenus <italic>Polyphylla (Granida)</italic> from continental Asia (Coleoptera, Scarabaeidae, Melolonthinae)</article-title><source>Zookeys</source><day>2</day><month>6</month><year>2011</year><volume>2011</volume><issue>102</issue><fpage>65</fpage><lpage>76</lpage><pub-id pub-id-type="doi">10.3897/zookeys.102.1148</pub-id></mixed-citation></tp:treatment-meta><tp:nomenclature><tp:taxon-name>
                    	<tp:taxon-name-part taxon-name-part-type="genus">Polyphylla</tp:taxon-name-part>
                    	<tp:taxon-name-part taxon-name-part-type="subgenus"> (Granida) </tp:taxon-name-part>
                    	<tp:taxon-name-part taxon-name-part-type="species">nikodymi </tp:taxon-name-part>
                    <object-id xmlns:xlink="http://www.w3.org/1999/xlink" xlink:type="simple">http://species-id.net/wiki/Polyphylla_(Granida)_nikodymi</object-id>
                    </tp:taxon-name><tp:taxon-authority>de Wailly, 1993</tp:taxon-authority><xref ref-type="fig" rid="F3">Figs 8–10</xref><tp:nomenclature-citation-list><tp:nomenclature-citation><tp:taxon-name>Polyphylla (Granida) nikodymi</tp:taxon-name><comment> de Wailly, 1993: 13.</comment></tp:nomenclature-citation></tp:nomenclature-citation-list></tp:nomenclature><tp:treatment-sec sec-type="Type locality"><title>Type locality.</title><p>“Birmanie, Süd-Ost”.</p></tp:treatment-sec><tp:treatment-sec sec-type="Type material examined"><title>Type material examined.</title><p>Paratype (male), labeled: “Birmanie, Süd-Ost, 10.V.1990 [h] // PARATYPUS [p, red label] // Polyphylla (Granida) nikodymi De Wailly 1994 <!--PageBreak-->[h, red label]”, in NMPC; paratype (male), labeled: “Birmanie, Süd-Ost, 10.V.1990 [h] // PARATYPUS [p, red label]”, in PPCB.</p></tp:treatment-sec><tp:treatment-sec sec-type="Additional material examined"><title>Additional material examined.</title><p>THAILAND NE, Loei prov., Phu Rua N.P. 1100m, 17˚30′N, 101˚21′E, 6.-9.iv.1999, D. Hauck leg., 1 male in PPCB.</p></tp:treatment-sec><tp:treatment-sec sec-type="Diagnosis"><title>Diagnosis.</title><p>For separation from related species, see diagnosis of <italic><tp:taxon-name>Polyphylla (Granida) minor</tp:taxon-name></italic>. Male genitalia as in <xref ref-type="fig" rid="F3">Figs 9–10</xref>.</p><fig id="F3" position="float" orientation="portrait"><label>Figures 8–10.</label><caption><p><italic><tp:taxon-name>Polyphylla (Granida) nikodymi</tp:taxon-name></italic> <bold>8</bold> Habitus of paratype male (length 22.5 mm), dorsal view <bold>9</bold> Male genitalia, dorsal view <bold>10</bold> The same, right lateral view, shaded area indicates overlapping part of left paramere. Scale bar: 5 mm for Figs 9–10.</p></caption><graphic xmlns:xlink="http://www.w3.org/1999/xlink" xlink:href="ZooKeys-102-071-g003.jpg" position="float" orientation="portrait" xlink:type="simple"/></fig></tp:treatment-sec><tp:treatment-sec sec-type="Distribution"><title>Distribution.</title><p>Southeast Myanmar, first record for Thailand.</p></tp:treatment-sec><tp:treatment-sec sec-type="Remarks"><title>Remarks.</title><p><xref ref-type="bibr" rid="B4">De Wailly (1993)</xref> wrote that antennomere 3 is long and slender. However, judging from the material available to us, the antennomere 3 is relatively short and rather stout (in comparison to other <italic><tp:taxon-name>Granida</tp:taxon-name></italic> members) with an anterodistal tooth, and only twice as long as antennomere 2.</p><p>Each specimen from the type series bears only a vague handwritten locality label “Birmanie, Süd-Ost”. Thus, the specimen from NE Thailand is the first specimen with exact locality data and it is the first record of this species for Thailand.</p><p>Paratypes of <italic><tp:taxon-name>Polyphylla (Granida) nikodymi</tp:taxon-name></italic> are deposited in PPCB and NMPC (see also <xref ref-type="bibr" rid="B3">Bezděk and Hájek 2010</xref>); none of them is housed in the collection of David Král (Prague, Czech Republic) as was erroneously stated by <xref ref-type="bibr" rid="B4">de Wailly (1993)</xref>.</p></tp:treatment-sec><ref-list><ref id="B4"><mixed-citation xmlns:xlink="http://www.w3.org/1999/xlink" xlink:type="simple"><person-group><name name-style="western"><surname>De Wailly</surname><given-names>P</given-names></name></person-group> (<year>1993</year>)<article-title> Révision des espèces Paléarctiques du genre <italic>Polyphylla</italic> Harris (Coleoptera Melolonthidae) (1ère partie).</article-title><source>Bulletin de la Société Sciences Nat</source><volume>79</volume>:<fpage>5</fpage>-<lpage>14</lpage>.</mixed-citation></ref><ref id="B3"><mixed-citation xmlns:xlink="http://www.w3.org/1999/xlink" xlink:type="simple"><person-group><name name-style="western"><surname>Bezděk</surname><given-names>A</given-names></name><name name-style="western"><surname>Hájek</surname><given-names>J</given-names></name></person-group> (<year>2010</year>)<article-title> Catalogue of type specimens of beetles (Coleoptera) deposited in the National Museum, Prague, Czech Republic. Scarabaeidae: Dynamopodinae, Dynastinae, Melolonthinae and Rutelinae.</article-title><source>Acta Entomologica Musei Nationalis Pragae</source><volume>50</volume>:<fpage>279</fpage>-<lpage>320</lpage>.</mixed-citation></ref></ref-list></tp:taxon-treatment>
