# Supplementary material for: Review of the subgenus Polyphylla (Granida) from continental Asia (Coleoptera, Scarabaeidae, Melolonthinae)
Source: Zookeys. 2011 Jun 2;(102):65–76. doi: 10.3897/zookeys.102.1148 (PMC3131081; doi:10.3897/zookeys.102.1148)
Supplement: XML Treatment for Polyphylla (Granida) jessopi [file zookeys.102.1148-treatment4.xml]

<!DOCTYPE tp:taxon-treatment
  PUBLIC "-//TaxonX//DTD Taxonomic Treatment Publishing DTD v0 20100105//EN" "tax-treatment-NSO.dtd">
<tp:taxon-treatment xmlns:tp="http://www.plazi.org/taxpub"><tp:treatment-meta><mixed-citation publication-type="journal"><person-group><name><surname>Sehnal</surname><given-names>Richard</given-names></name><name><surname>Bezděk</surname><given-names>Aleš</given-names></name></person-group><article-title>Review of the subgenus <italic>Polyphylla (Granida)</italic> from continental Asia (Coleoptera, Scarabaeidae, Melolonthinae)</article-title><source>Zookeys</source><day>2</day><month>6</month><year>2011</year><volume>2011</volume><issue>102</issue><fpage>65</fpage><lpage>76</lpage><pub-id pub-id-type="doi">10.3897/zookeys.102.1148</pub-id></mixed-citation></tp:treatment-meta><tp:nomenclature><tp:taxon-name>
                    	<tp:taxon-name-part taxon-name-part-type="genus">Polyphylla</tp:taxon-name-part>
                    	<tp:taxon-name-part taxon-name-part-type="subgenus"> (Granida) </tp:taxon-name-part>
                    	<tp:taxon-name-part taxon-name-part-type="species">jessopi</tp:taxon-name-part>
                    <object-id xmlns:xlink="http://www.w3.org/1999/xlink" xlink:type="simple">http://species-id.net/wiki/Polyphylla_(Granida)_jessopi</object-id>
                    </tp:taxon-name><tp:taxon-authority>de Wailly, 1993</tp:taxon-authority><xref ref-type="fig" rid="F4">Figs 11–15</xref><tp:nomenclature-citation-list><tp:nomenclature-citation><tp:taxon-name>Polyphylla (Granida) jessopi</tp:taxon-name><comment> de Wailly, 1993: 12.</comment></tp:nomenclature-citation></tp:nomenclature-citation-list></tp:nomenclature><tp:treatment-sec sec-type="Type locality"><title>Type locality.</title><p>“China, Foochow”.</p></tp:treatment-sec><tp:treatment-sec sec-type="Type material examined"><title>Type material examined.</title><p>Holotype (male), labeled: “CHINA, Foochow [p], vi. 1936 [h], M. S. Yang [p, white label] // next to Polyphylla nov. sp. [h] Ph. de Wailly det [p] // Pres. by Com. Ins. Ent. B. M. 1948–152 [p] // TYPE [h, red label]”, aedeagus is glued on label separately pinned: “CHINA, Foochow, KIENG, vi. 1936, M. S. Yang [h] // Brit. Mus. 1948–152 [h] // next to Polyphylla nov. sp. [h] Ph. de Wailly det [p]”, in BMNH.</p></tp:treatment-sec><tp:treatment-sec sec-type="Additional material examined"><title>Additional material examined.</title><p>CHINE Guangxi / Da Yao Shan / V. VI. 2008 / SINIAEV leg., 2 males and 1 female in DKCP.</p></tp:treatment-sec><tp:treatment-sec sec-type="Diagnosis"><title>Diagnosis.</title><p>Scaly stripes on the elytra are partially fragmented (<xref ref-type="fig" rid="F4">Figs 11, 13</xref>), rarely the elytra are completely maculate (<xref ref-type="fig" rid="F4">Fig. 12</xref>). Antennomere 3 long and slender, three times longer than antennomere 2. Basal margin of pronotum convex medially. Male genitalia as in <xref ref-type="fig" rid="F4">Figs 14–15</xref>.</p><fig id="F4" position="float" orientation="portrait"><label>Figures 11–15.</label><caption><p><italic><tp:taxon-name>Polyphylla (Granida) jessopi</tp:taxon-name></italic> <bold>11</bold> Habitus of holotype male (length 19.0 mm), dorsal view <bold>12</bold> Habitus of male (Guangxi, China, length 20.0 mm), dorsal view <bold>13</bold> Habitus of female (Guangxi, China, length 18.0 mm), dorsal view <bold>14</bold> Male genitalia, dorsal view <bold>15</bold> The same, right lateral view, shaded area indicates overlapping part of left paramere. Scale bar: 5 mm for Figs 14–15.</p></caption><graphic xmlns:xlink="http://www.w3.org/1999/xlink" xlink:href="ZooKeys-102-071-g004.jpg" position="float" orientation="portrait" xlink:type="simple"/></fig></tp:treatment-sec><tp:treatment-sec sec-type="Distribution"><title>Distribution.</title><p>Fukien and Guangxi provinces of China.</p></tp:treatment-sec><tp:treatment-sec sec-type="Remarks"><title>Remarks.</title><p>For a long time, <italic><tp:taxon-name>Polyphylla (Granida) jessopi</tp:taxon-name></italic> was known from single male only. Recently, <xref ref-type="bibr" rid="B5">Keith (2010)</xref> reported three additional specimens collected in Guangxi (China) with variable elytral pattern. Except of two specimens with the same pattern as the holotype, one male has maculate elytra. Such distinct variability in elytral pattern is very unusual in Palaearctic members of the genus <italic><tp:taxon-name>Polyphylla</tp:taxon-name></italic>.<!--PageBreak--><!--PageBreak--></p></tp:treatment-sec><ref-list><ref id="B5"><mixed-citation xmlns:xlink="http://www.w3.org/1999/xlink" xlink:type="simple"><person-group><name name-style="western"><surname>Keith</surname><given-names>D</given-names></name></person-group> (<year>2010</year>)<article-title> New record of <italic>Polyphylla jessopi</italic> De Wailly, 1993 from Guangxi, China (Coleoptera, Scarabaeoidea, Melolonthidae).</article-title><source>Kogane</source><volume>11</volume>:<fpage>19</fpage>-<lpage>20</lpage>.</mixed-citation></ref></ref-list></tp:taxon-treatment>
