# Supplementary material for: Review of the subgenus Polyphylla (Granida) from continental Asia (Coleoptera, Scarabaeidae, Melolonthinae)
Source: Zookeys. 2011 Jun 2;(102):65–76. doi: 10.3897/zookeys.102.1148 (PMC3131081; doi:10.3897/zookeys.102.1148)
Supplement: XML Treatment for Polyphylla (Granida) phongsali [file zookeys.102.1148-treatment5.xml]

<!DOCTYPE tp:taxon-treatment
  PUBLIC "-//TaxonX//DTD Taxonomic Treatment Publishing DTD v0 20100105//EN" "tax-treatment-NSO.dtd">
<tp:taxon-treatment xmlns:tp="http://www.plazi.org/taxpub"><tp:treatment-meta><mixed-citation publication-type="journal"><person-group><name><surname>Sehnal</surname><given-names>Richard</given-names></name><name><surname>Bezděk</surname><given-names>Aleš</given-names></name></person-group><article-title>Review of the subgenus <italic>Polyphylla (Granida)</italic> from continental Asia (Coleoptera, Scarabaeidae, Melolonthinae)</article-title><source>Zookeys</source><day>2</day><month>6</month><year>2011</year><volume>2011</volume><issue>102</issue><fpage>65</fpage><lpage>76</lpage><pub-id pub-id-type="doi">10.3897/zookeys.102.1148</pub-id></mixed-citation></tp:treatment-meta><tp:nomenclature><tp:taxon-name>
                    	<tp:taxon-name-part taxon-name-part-type="genus">Polyphylla</tp:taxon-name-part>
                    	<tp:taxon-name-part taxon-name-part-type="subgenus"> (Granida) </tp:taxon-name-part>
                    	<tp:taxon-name-part taxon-name-part-type="species">phongsali</tp:taxon-name-part>
                    <object-id xmlns:xlink="http://www.w3.org/1999/xlink" xlink:type="simple">http://species-id.net/wiki/Polyphylla_(Granida)_phongsali</object-id>
                    </tp:taxon-name><tp:taxon-authority>Zídek, 2006</tp:taxon-authority><xref ref-type="fig" rid="F5">Figs 16–19</xref><tp:nomenclature-citation-list><tp:nomenclature-citation><tp:taxon-name>Polyphylla phongsali</tp:taxon-name><comment> Zídek, 2006: 10, pl. 3.</comment></tp:nomenclature-citation></tp:nomenclature-citation-list></tp:nomenclature><tp:treatment-sec sec-type="Type locality"><title>Type locality.</title><p>“N. Laos, Phongsali, Gnoi-ou”.</p></tp:treatment-sec><tp:treatment-sec sec-type="Type material examined"><title>Type material examined.</title><p>Holotype (male), labeled: “N. Laos, Phongsali, Gnoi-ou, Li Jingke VI-2003 [h] // BMNH (E) 2006–162 [h] // J. ZIDEK det. 2006 [p] Polyphylla phongsali Zídek [h] HOLOTYPE [p, red label]”, in BMNH.</p></tp:treatment-sec><tp:treatment-sec sec-type="Additional material examined"><title>Additional material examined.</title><p>LAO-NE, Hua Phan prov., ~20˚12′N, 104˚01′E, PHU PHAN Mt. 1500–1900m, 17.v.-31.vi. 2007, M. Brancucci leg., 1 male in ABCC; LAOS-NE, Houa Phan prov., 20˚13′09-19″N, 103˚59′54″-104˚00′03″E, 1480–1510m, PHOU PHANE Mt., 22.iv.-14.v.2008, Vít Kubáň leg., 1 male and 1 female in NMPC; LAOS-NE, Houa Phan prov., 20˚13′N 103˚59′E, Ban SALUEI village, 16.vi.2009, 1350 m, at light, Vít. Kubáň leg., 1 male in NMPC; LAOS-NE, Houa Phan prov., 20˚12-13.5′N 103˚59.5′-104˚01′E, Ban Saluei → Phou Pane Mt., 1340–1870 m, 1.v.-16.vi. 2009, Lao collectors leg., 1 male in NMPC; Laos, Houaphan prov., 38 km S of Sam Neua, Saluei 9.-22.5.2009, Martinů lgt. 1350–1900 m, 1 male in JZCP and 1 male in RSCV; Laos, Houaphan prov., 38 km S of Sam Neua, Saluei 9.-22.5.2009, Bednařík lgt. 1350–1900 m, 1 male in RSCV.</p></tp:treatment-sec><tp:treatment-sec sec-type="Diagnosis of female"><title>Diagnosis of female</title><p>(<xref ref-type="fig" rid="F5">Fig. 17</xref>). Similar to male (<xref ref-type="fig" rid="F5">Fig. 16</xref>), with the following exceptions. The length of the only known female specimen is 28.0 mm (except of pygidium), while the length of males varies between 21.5–24.5 mm. Anterior margin of clypeus only very feebly upturned, nearly flat. Antennal club pentamerous. Outer margin of anterior tibia distinctly tridentate. Upper apical spur of metatibia broad, flattened, blunt apically. Tarsal claws of all pairs of legs equal in length.</p><fig id="F5" position="float" orientation="portrait"><label>Figures 16–19.</label><caption><p><italic><tp:taxon-name>Polyphylla (Granida) phongsali</tp:taxon-name></italic> <bold>16</bold> Habitus of male (Hua Phan, Laos, length 22.5 mm), dorsal view <bold>17</bold> Habitus of female (Hua Phan, Laos, length 28.0 mm), dorsal view <bold>18</bold> Male genitalia, dorsal view <bold>19</bold> The same, right lateral view, shaded area indicates overlapping part of left paramere. Scale bar: 5 mm for Figs 18–19.</p></caption><graphic xmlns:xlink="http://www.w3.org/1999/xlink" xlink:href="ZooKeys-102-071-g005.jpg" position="float" orientation="portrait" xlink:type="simple"/></fig></tp:treatment-sec><tp:treatment-sec sec-type="Collecting methods"><title>Collecting methods.</title><p>The female specimen was collected at light.</p></tp:treatment-sec><tp:treatment-sec sec-type="Diagnosis"><title>Diagnosis.</title><p>An easily recognizable <italic><tp:taxon-name>Polyphylla (Granida)</tp:taxon-name></italic> species because of its maculate elytra. Antennomere 3 long and slender, more than three times longer than antennomere 2. Basal margin of pronotum is almost straight against the scutellum, while convex in other <italic><tp:taxon-name>Granida</tp:taxon-name></italic> species. It is most likely to be confused only with some <italic><tp:taxon-name>Polyphylla (Granida) jessopi</tp:taxon-name></italic> specimens bearing the same maculate elytral pattern. <italic><tp:taxon-name>Polyphylla (Granida) phongsali</tp:taxon-name></italic> in average larger than <italic><tp:taxon-name>Polyphylla (Granida) jessopi</tp:taxon-name></italic> (the length of males varies between 21.5–24.5 mm versus 18.5–20.0 mm in <italic><tp:taxon-name>Polyphylla (Granida) jessopi</tp:taxon-name></italic>). Male genitalia as in <xref ref-type="fig" rid="F5">Figs 18–19</xref>.</p></tp:treatment-sec><tp:treatment-sec sec-type="Distribution"><title>Distribution.</title><p>Northern Laos.</p></tp:treatment-sec><tp:treatment-sec sec-type="Remarks"><title>Remarks.</title><p>The species was originally described from a single male. Here we recorded eight additional specimens from northern Laos (<xref ref-type="fig" rid="F6">Fig. 20</xref>). The specimens with altitude data were collected between 1350–1900 m a.s.l.<!--PageBreak--></p><fig id="F6" position="float" orientation="portrait"><label>Figure 20.</label><caption><p>Distribution of <italic><tp:taxon-name>Polyphylla (Granida)</tp:taxon-name></italic> species in continental Asia. Because of imprecise locality data, distributional mark of <italic><tp:taxon-name>Polyphylla (Granida) nikodymi</tp:taxon-name></italic> in Myanmar is omitted.</p></caption><graphic xmlns:xlink="http://www.w3.org/1999/xlink" xlink:href="ZooKeys-102-071-g006.jpg" position="float" orientation="portrait" xlink:type="simple"/></fig></tp:treatment-sec></tp:taxon-treatment>
